# Supplementary material for: Cross-sectional analysis of national testosterone prescribing through prescription drug monitoring programs, 2018–2022
Source: PLoS One. 2024 Aug 28;19(8):e0309160. doi: 10.1371/journal.pone.0309160 (PMC11355536; doi:10.1371/journal.pone.0309160)
Supplement: S1 Data — (XLSX) [file pone.0309160.s001.xlsx]

## Sheet: Sheet1
	Contact Number	Contact email or request form
Alabama Department of Public Health	877-703-9869	https://www.alabamapublichealth.gov/PDMP/contact.html
Arizona Board of Pharmacy	602-771-2727	https://pharmacy.az.gov/contact-us
Arkansas Department of Health	800-462-0599	https://www.healthy.arkansas.gov/programs-services/topics/contact-us-form
Colorado State Board of Pharmacy	303-894-7800	dora_dpo_pdmp_subpoenas@state.co.us>
Georgia Department of Public Health	404 657 2700	GADPH@justfoia.com
Idaho Division of Occupational & Professional Licenses	208-334-3233	https://dopl.idaho.gov/contact/
Iowa Department of Health & Human Services	515 292 2035	https://hhs.iowa.gov/
Kansas Board of Pharmacy	(785) 296-4056	pmpadmin@ks.gov
Kentucky Cabinet for Health & Family Services	(800) 372-2973	https://www.chfs.ky.gov/Pages/contact.aspx
Louisiana Board of Pharmacy	225-925-6496	info@pharmacy.la.gov
Maryland Department of Health	1-877-463-3464	https://health.maryland.gov/Pages/contactus.aspx
Massachusetts Department of Public Health	617 624 6000	https://www.mass.gov/forms/contact-dph-by-web-form
New Hampshire Department of Health and Human Services	1-844-ASK-DHHS	https://www.dhhs.nh.gov/contact-directory
New Jersey Division of Consumer Affairs	973 504 6200	askconsumeraffairs@dca.lps.state.nj.us
Ohio Board of Pharmacy	(614) 466-4143	https://www.pharmacy.ohio.gov/Contact
Oklahoma Bureau of Narcotics and Dangerous Drugs Control	800-522-8031	https://www.obndd.ok.gov/how-do-i/contact-obn
Oregon Health Authority	503-947-2340	OHA.DirectorsOffice@odhsoha.oregon.gov
Pennsylvania Department of Health	877-724-3258	https://www.health.pa.gov/About/Pages/Contact.aspx
Rhode Island Department of Health	401 222 5960	https://health.ri.gov/contact/
South Carolina Department of Health & Environmental Control	(803) 898-3330	info@dph.sc.gov
Tennessee Department of Health	(615) 253-1299	CSMD.admin@tn.gov
Texas State Board of Pharmacy	512 305 8000	texaspmp@pharmacy.texas.gov
Utah Department of Health & Human Services	(833) 353-3447	csd@utah.gov
Virginia Department of Health Professions	(804) 367-4400	PMP@DHP.VIRGINIA.GOV
Washington State Department of Health	800-525-0127	fan.xiong@doh.wa.gov
